# Supplementary material for: Controlling hypothalamic DNA methylation at the Pomc promoter does not regulate weight gain during the development of obesity
Source: PLoS One. 2023 Apr 10;18(4):e0284286. doi: 10.1371/journal.pone.0284286 (PMC10085038; doi:10.1371/journal.pone.0284286)
Supplement: S1 File — Original data used to make graphs presented in Figs 1–3. (XLSX) [file pone.0284286.s001.xlsx]

## Sheet: Fig 1A
	Control										High Fat
	1	2	3	4	5	6	7	8	9	10	1	2	3	4	5	6	7	8	9	10
Day on Diet
1	9.7561	8.24373	11.5385	9.19118	7.6087	9.0566	9.52381	5.97015	8.66426	9.50704	11.6788	10.1124	13.2616	9.88593	9.70149	10.0372	11.6608	11.1524	11.7857	9.73783
5	16.3763	14.6953	18.0769	13.9706	11.9565	13.9623	16.8498	11.9403	13.7184	12.6761	18.2482	16.1049	19.7133	15.9696	15.2985	14.1264	17.3145	15.6134	17.1429	15.7303
8	26.4808	20.4301	24.2308	19.8529	20.6522	21.1321	22.7106	17.9105	21.6607	19.7183	23.7226	22.0974	25.8065	23.5741	21.6418	20.8178	26.5018	23.4201	26.4286	24.7191
12	28.9199	24.7312	28.8462	21.6912	21.3768	23.7736	28.2051	19.0298	23.4657	21.831	27.7372	25.4682	31.1828	28.1369	26.1194	22.6766	30.742	25.6506	32.8571	29.588
15	35.8885	29.0323	34.6154	25	26.8116	28.3019	33.3333	24.6269	27.4368	27.4648	32.1168	30.7116	37.276	33.8403	32.8358	26.0223	34.9823	30.1115	37.8571	35.5805
19	38.676	33.3333	36.1538	27.5735	27.5362	30.566	35.8974	26.8657	29.2419	30.2817	34.6715	32.5843	40.8602	36.1217	33.5821	28.2528	37.8092	34.5725	41.4286	38.2022
22	42.8571	38.3513	38.4615	28.6765	31.5217	34.717	37.7289	29.8508	31.0469	32.3944	36.8613	36.7041	43.7276	41.4449	37.3134	31.2268	42.7562	36.803	46.0714	41.1985
26	44.2509	39.4265	40.7692	30.5147	32.2464	35.8491	39.9267	31.7164	32.852	34.507	37.5912	37.4532	43.7276	42.5855	39.1791	31.5985	45.583	37.5465	47.1429	42.3221
29	45.6446	43.0108	43.4615	30.5147	32.6087	35.8491	42.8571	32.4627	33.935	38.3803	40.146	40.4494	46.9534	43.7262	40.6716	33.0855	47.7032	39.7769	48.9286	45.6929
33	48.0836	44.8029	46.5385	31.9853	37.3188	39.2453	46.1538	34.3284	37.1841	39.0845	43.0657	43.4457	50.1792	47.5285	45.5224	36.0595	50.53	42.7509	51.4286	45.6929
36	54.3554	49.1039	50.7692	36.7647	40.2174	42.6415	48.718	38.806	39.3502	44.0141	45.2555	48.3146	53.7634	50.9506	43.2836	40.5204	57.9505	46.8402	56.4286	51.6854

## Sheet: Fig 1B
		Control	High Fat
	1		0.12906
	2	2.60921	0.353826
	3	1.98427	1.08193
	4	0.794771
Animal	5	1.61733	0.948429
	6	0.854772	0.567862
	7	0.680002	0.415699
	8	0.78655
	9	0.448634	0.33532
	10	0.279053	0.214435
	*Blanks indicate sufficient RNA was not collected for qRT-PCR analysis

## Sheet: Fig 1C
	Control	High Fat	Control	High Fat	Control	High Fat	Control	High Fat	Control	High Fat	Control	High Fat	Control	High Fat	Control	High Fat	Control	High Fat	Control	High Fat	Control	High Fat	Control	High Fat	Control	High Fat	Control	High Fat	Control	High Fat	Control	High Fat	Control	High Fat	Control	High Fat
Animal	CG1	CG1	CG2	CG2	CG3	CG3	CG4	CG4	CG5	CG5	CG6	CG6	CG7	CG7	CG8	CG8	CG9	CG9	CG10	CG10	CG11	CG11	CG12	CG12	CG13	CG13	CG14	CG14	CG15	CG15	CG16	CG16	CG17	CG17	Overall	Overall
1	56.6349	54.6736	53.8881	57.3791	66.068	66.3687	66.2776	67.8883	59.3664	58.2294	55.0206	70.3791	59.848	63.252	66.7166	62.6999	60.616	52.3783	57.3248	59.8904	63.4483	47.3319	59.5773	60.7103	54.5645	65.4252	59.5773	73.6745	57.3879	62.7865	54.6089	56.1447	52.1983	45.7726	59.0073	60.2932
2	57.1307	55.4585	59.1459	57.7045	67.6527	65.312	54.8193	66.9035	60.6756	58.5021	56.4504	54.7009	62.3672	60.678	55.7021	57.9158	53.2129	62.6748	50.5676	57.9039	60.7682	63.1912	49.5677	55.2368	51.5508	60.3967	62.8285	58.6984	67.433	54.8123	48.0226	49.8647	38.7755	45.8487	56.2747	57.9884
3	56.4935	57.4089	58.2873	56.9083	66.6667	66.4202	66.4994	66.3728	59.8285	59.1559	56.0878	53.9519	60.5166	59.5429	59.2105	61.7073	62.082	64.2547	58.7065	58.7189	63.4116	62.4039	61.6104	62.608	55.2053	57.9646	53.516	61.2137	65.3646	56.9106	48.9612	53.8394	61.9438	49.2362	59.6701	59.3305
4	55.2632	57.0736	59.2944	54.878	66.062	67.5954	66.5428	67.3885	55.7335	61.3636	60.8952	56.6116	57.6486	61.0771	60.9128	59.576	56.1932	63.1681	63.984	59.3295	59.9394	64.9589	55.7029	61.0253	60.4725	57.5577	54.7403	62.6232	52.2109	59.8621	50.7181	54.1634	49.9118	52.6364	58.0133	60.0523
5	56.1446	58.6713	57.345	58.8192	65.331	67.2357	66.7497	48.3298	54.6133	67.7133	60.2496	57.8125	59.7525	62.3259	62.8269	64.0473	57.7667	66.0827	65.7551	64.5004	60.7217	54.8993	54.7762	62.0664	63.9232	60.6162	55.3846	64.3147	51.109	62.4006	42.8008	57.1201	49.586	54.6685	57.9315	60.6838
6	57.0601	58.8889	54.2112	59.5546	70.3638	68.481	67.137	68.9314	61.0212	60.1177	55.2897	56.0029	60.3211	61.681	61.5385	60.1491	60.37	64.1265	57.629	59.7213	63.9742	65.02	60.4651	62.11	53.9198	56.2929	62.8221	63.8346	54.0293	60.0296	51.5552	56.6961	48.629	54.1237	58.8433	60.9271
7	55.627	56.0123	55.9946	58.274	66.7279	69.1248	66.5619	67.6113	59.8394	63.0573	54.7735	55.7423	59.0826	60.8448	59.7923	63.2338	61.5085	62.1265	59.4393	58.5223	64.744	64.9958	60.4844	62.2478	55.7196	55.9877	62.188	61.167	60.1082	60.249	53.9868	54.8663	49.8495	49.5302	59.2016	60.2114
8		55.9041		57.9321		66.3686		66.6908		60.3831		54.6863		60.0138		58.5284		62.9963		58.554		63.7324		61.8789		57.0962		62.24		59.2105		54.4408		50.0577		59.4538
9		54.8563		58.183		65.8782		67.4623		61.9986		55.6407		60.1212		58.9221		60.2015		58.4813		63.5773		61.6042		54.8894		59.7113		54.9886		51.4155		50.6341		58.7392
10		55.8962		57.978		68.3269		67.3927		61.242		54.6452		59.8209		60.5096		62.2616		57.9224		62.8681		62.3741		56.0641		58.6735		53.2967		51.2632		49.7551		58.8406
	*Blanks indicate samples in which correct PCR products could not be obtained

## Sheet: Fig 2B
	Pomc gRNA	Pomc gRNA +dCas9-VPR
Sample
1	0.72	2.4
2	1.42	1.53
3	0.98	3.26

## Sheet: Fig 2D
	Pomc-gRNA Control Diet								Pomc-gRNA HF Diet								Pomc-gRNA+dCas9-TET1 HF Diet
	3	4	11	12	15	16	19	20	1	2	5	6	9	10	17	18	7	8	13	14	21	22	23	24
Days on Diet
1	312	313	320	310	307	300	303	309	303	315	315	308	310	306	319	319	287	302	324	315	308	307	339	328
5	329	332	332	328	321	316	324	318	325	343	336	331	331	335	350	344	318	325	348	348	331	326	372	353
8	335	335	340	340	322	328	335	333	335	355	344	336	340	345	358	353	329	332	356	357	333	338	385	361
12	347	352	346	355	332	330	343	345	346	369	358	349	346	357	368	358	342	343	365	371	347	352	395	373
15	352	361	348	365	334	333	349	345	351	378	366	353	353	364	373	362	352	350	375	379	351	360	406	379
19	361	369	359	372	344	345	357	360	360	394	374	358	360	372	384	368	358	360	386	397	363	366	417	391
22	368	375	360	380	350	352	362	364	368	402	385	365	365	379	388	376	363	367	391	404	364	370	429	398
26	377	385	369	391	355	353	367	369	376	419	392	371	374	389	400	385	374	377	404	413	376	378	440	408
29	380	388	376	395	355	360	373	373	384	425	403	376	379	395	408	388	380	381	410	426	382	384	448	413
33	384	395	383	405	366	372	378	380	398	436	415	381	386	407	413	397	390	392	418	435	389	392	459	420
36	392	403	385	405	366	375	386	381	406	443	421	387	390	412	420	403	399	397	427	448	394	397	462	423
40	393	410	392	411	375	388	387	395	414	452	425	395	397	417	435	414	405	406	435	460	403	402	476	427
43	400	413	393	416	375	389	391	396	420	460	428	396	409	424	443	420	411	411	440	466	410	409	481	430

## Sheet: Fig 2E
	Pomc-gRNA Control Diet								Pomc-gRNA HF Diet								Pomc-gRNA+dCas9-TET1 HF Diet
	3	4	11	12	15	16	19	20	1	2	5	6	9	10	17	18	7	8	13	14	21	22	23	24
Days on Diet
5	5.44872	6.07029	3.75	5.80645	4.56026	5.33333	6.93069	2.91262	7.26073	8.88889	6.66667	7.46753	6.77419	9.47712	9.71787	7.83699	10.8014	7.61589	7.40741	10.4762	7.46753	6.18893	9.73451	7.62195
8	7.37179	7.02875	6.25	9.67742	4.88599	9.33333	10.5611	7.76699	10.5611	12.6984	9.20635	9.09091	9.67742	12.7451	12.2257	10.6583	14.6341	9.93377	9.87654	13.3333	8.11688	10.0977	13.5693	10.061
12	11.2179	12.4601	8.125	14.5161	8.14332	10	13.2013	11.6505	14.1914	17.1429	13.6508	13.3117	11.6129	16.6667	15.3605	12.2257	19.1638	13.5762	12.6543	17.7778	12.6623	14.658	16.5192	13.7195
15	12.8205	15.3355	8.75	17.7419	8.79479	11	15.1815	11.6505	15.8416	20	16.1905	14.6104	13.871	18.9542	16.9279	13.4796	22.6481	15.894	15.7407	20.3175	13.961	17.2638	19.764	15.5488
19	15.7051	17.8914	12.1875	20	12.0521	15	17.8218	16.5049	18.8119	25.0794	18.7302	16.2338	16.129	21.5686	20.3762	15.3605	24.7387	19.2053	19.1358	26.0317	17.8571	19.2182	23.0088	19.2073
22	17.9487	19.8083	12.5	22.5806	14.0065	17.3333	19.4719	17.7994	21.4521	27.619	22.2222	18.5065	17.7419	23.8562	21.6301	17.8683	26.4808	21.5232	20.679	28.254	18.1818	20.5212	26.5487	21.3415
26	20.8333	23.0032	15.3125	26.129	15.6352	17.6667	21.1221	19.4175	24.0924	33.0159	24.4444	20.4545	20.6452	27.1242	25.3918	20.6897	30.3136	24.8344	24.6914	31.1111	22.0779	23.127	29.7935	24.3902
29	21.7949	23.9617	17.5	27.4194	15.6352	20	23.1023	20.712	26.7327	34.9206	27.9365	22.0779	22.2581	29.085	27.8997	21.6301	32.4042	26.1589	26.5432	35.2381	24.026	25.0814	32.1534	25.9146
33	23.0769	26.1981	19.6875	30.6452	19.2182	24	24.7525	22.9773	31.3531	38.4127	31.746	23.7013	24.5161	33.0065	29.4671	24.4514	35.8885	29.8013	29.0123	38.0952	26.2987	27.6873	35.3982	28.0488
36	25.641	28.754	20.3125	30.6452	33.6508	25.6494	27.3927	23.301	33.9934	40.6349	33.6508	25.6494	25.8065	34.6405	31.6614	26.3323	39.0244	31.457	31.7901	42.2222	27.9221	29.316	36.2832	28.9634
40	25.9615	30.9904	22.5	32.5806	22.1498	29.3333	27.7228	27.8317	36.6337	43.4921	34.9206	28.2468	28.0645	36.2745	36.3636	29.7806	41.115	34.4371	34.2593	46.0317	30.8442	30.9446	40.413	30.1829
43	28.2051	31.9489	22.8125	34.1935	22.1498	29.6667	29.0429	28.1553	38.6139	46.0317	35.873	28.5714	31.9355	38.5621	38.8715	31.6614	43.2056	36.0927	35.8025	47.9365	33.1169	33.2248	41.8879	31.0976

## Sheet: Fig 2F
	Pomc-gRNA HF Diet	Pomc-gRNA +dCas9-TET1 HF Diet
	0.5	4.2
	0.3	1.8
	0.4	0.3
	0.2	2.1
	0.6	0.2
	0.4	0.6
	0.6	1.2
	0.4	1.3

## Sheet: Fig 2G
	Pomc-gRNA Control Diet	Pomc-gRNA HF Diet	Pomc-gRNA +dCas9-TET1 HF Diet
	1.13249	0.87026	1.05299
	0.91988	0.910366	0.945739
	1.08637	0.897833	0.798032
	0.861259	1.12468	1.08637
	0.939147	2.23368	0.729218
	0.888487	2.61974	1.48393
	1.17237	1.79555	1.53626
		2.30445	1.00307

## Sheet: Fig 3C
	Pomc-gRNA												Pomc-gRNA+dCas9-DNMT3a
Days on Diet
1	308	343	327	345	348*	325	338	314	317	308	336	318	309	337	342	306	339	341	308	305
5	318	350	334	348	361*	339	349	328	330	314	349	336	322	343	354	319	348	350	313	317
8	320	360	342	355	378*	346	358	334	334	319	357	342	328	348	365	328	351	362	316	321
12	331	370	350	368	387*	353	365	372	343	329	369	353	330	361	373	330	360	375	324	329
15	334	373	350	375	395*	360	369	341	344	328	376	359	330	367	377	334	366	377	322	335
19	336	380	361	376	401*	363	373	342	350	336	383	367	338	361	384	344	365	385	330	336
22	346	390	366	382	413*	373	380	351	356	342	388	376	338	376	391	350	371	392	334	342
26	349	389	368	390	419*	374	387	353	363	346	396	380	345	381	392	352	374	402	336	346
29	354	402	375	395	428*	378	390	358	362	348	398	388	348	387	403	359	377	408	339	355
33	351	411	382	400	434*	381	394	362	371	352	405	392	352	394	402	366	384	418	343	356
36	356	412	387	400	439*	387	398	370	374	357	404	394	357	400	408	368	388	420	342	369
40	366	418	399	405	449*	391	406	371	376	363	420	406	358	402	418	371	396	429	348	364
43	372	428	400	407	458*	394	407	378	378	365	430	406	363	409	422	381	396	436	349	369
47	392	447	426	425	482*	414	432	400	400	380	449	429	375	433	449	400	416	459	367	395
50	399	458	433	429	497*	423	445	408	407	385	460	438	380	441	458	411	422	467	376	406
54	401	460	437	433	512*	429	450	413	415	387	470	445	382	445	462	412	423	468	378	410
57	399	458	433	429	516*	430	456	418	418	385	470	453	386	441	458	411	422	467	384	415
61	408	467	445	441	525*	437	456	423	423	390	476	454	389	454	469	420	427	471	386	418
64	412	469	447	444	530*	438	458	425	423	391	480	459	392	451	470	426	434	475	392	422
68	416	475	450	444	539*	442	460	432	428	394	487	460	392	464	447	430	429	485	394	425
71	421	476	453	445	548*	448	462	439	432	399	489	469	397	470	478	436	433	489	396	432
75	426	484	456	454	556*	453	468	436	435	405	494	472	405	478	485	440	435	494	398	434
					*Statistical outlier

## Sheet: Fig 3D
	Pomc-gRNA												Pomc-gRNA+dCas9-DNMT3a
Days on Diet
5	3.24675	13.6364	8.44156	12.987	17.20779*	10.0649	13.3117	6.49351	7.14286	1.94805	13.3117	9.09091	4.20712	11.0032	14.5631	3.23625	12.6214	13.2686	1.2945	2.589
8	3.8961	16.8831	11.039	15.2597	22.72727*	12.3377	16.2338	8.44156	8.44156	3.57143	15.9091	11.039	6.14887	12.6214	18.123	6.14887	13.5922	17.1521	2.26537	3.88349
12	7.46753	20.1299	13.6364	19.4805	25.64935*	14.6104	18.5065	20.7792	11.3636	6.81818	19.8052	14.6104	6.79612	16.8285	20.712	6.79612	16.5049	21.3592	4.85437	6.47249
15	8.44156	21.1039	13.6364	21.7533	28.24675*	16.8831	19.8052	10.7143	11.6883	6.49351	22.0779	16.5584	6.79612	18.7702	22.0065	8.09061	18.4466	22.0065	4.20712	8.41424
19	9.09091	23.3766	17.2078	22.0779	30.19481*	17.8571	21.1039	11.039	13.6364	9.09091	24.3507	19.1558	9.38511	16.8285	24.2718	11.3269	18.123	24.5955	6.79612	8.73786
22	12.3377	26.6234	18.8312	24.026	34.09091*	21.1039	23.3766	13.961	15.5844	11.039	25.974	22.0779	9.38511	21.6828	26.5372	13.2686	20.0647	26.8608	8.09061	10.6796
26	13.3117	26.2987	19.4805	26.6234	36.03896*	21.4286	25.6493	14.6104	17.8571	12.3377	28.5714	23.3766	11.6505	23.301	26.8608	13.9159	21.0356	30.0971	8.73786	11.9741
29	14.9351	30.5195	21.7533	28.2467	38.96104*	22.7273	26.6234	16.2338	17.5325	12.987	29.2208	25.974	12.6214	25.2427	30.4207	16.1812	22.0065	32.0388	9.70874	14.8867
33	13.961	33.4416	24.026	29.8701	40.90909*	23.7013	27.9221	17.5325	20.4546	14.2857	31.4935	27.2727	13.9159	27.5081	30.0971	18.4466	24.2718	35.2751	11.0032	15.2104
36	15.5844	33.7662	25.6493	29.8701	42.53247*	25.6493	29.2208	20.1299	21.4286	15.9091	31.1688	27.9221	15.534	29.4498	32.0388	19.0938	25.5663	35.9223	10.6796	19.4175
40	18.8312	35.7143	29.5454	31.4935	45.77922*	26.948	31.8182	20.4546	22.0779	17.8571	36.3636	31.8182	15.8576	30.0971	35.2751	20.0647	28.1553	38.8349	12.6214	17.7994
43	20.7792	38.961	29.8701	32.1429	48.7013*	27.9221	32.1429	22.7273	22.7273	18.5065	39.6104	31.8182	17.4757	32.3625	36.5696	23.301	28.1553	41.1003	12.945	19.4175
47	27.2727	45.1299	38.3117	37.987	56.49351*	34.4156	40.2597	29.8701	29.8701	23.3766	45.7792	39.2857	21.3592	40.1294	45.3074	29.4498	34.6278	48.5437	18.7702	27.8317
50	29.5454	48.7013	40.5844	39.2857	61.36364*	37.3377	44.4805	32.4675	32.1429	25	49.3507	42.2078	22.9774	42.7184	48.2201	33.0097	36.5696	51.1327	21.6828	31.3916
54	30.1948	49.3507	41.8831	40.5844	66.23377*	39.2857	46.1039	34.0909	34.7403	25.6493	52.5974	44.4805	23.6246	44.0129	49.5146	33.3333	36.8932	51.4563	22.3301	32.6861
57	29.5454	48.7013	40.5844	39.2857	67.53247*	39.6104	48.0519	35.7143	35.7143	25	52.5974	47.0779	24.9191	42.7184	48.2201	33.0097	36.5696	51.1327	24.2718	34.3042
61	32.4675	51.6234	44.4805	43.1818	70.45455*	41.8831	48.0519	37.3377	37.3377	26.6234	54.5455	47.4026	25.89	46.9256	51.7799	35.9223	38.1877	52.4272	24.9191	35.2751
64	33.7662	52.2727	45.1299	44.1558	72.07792*	42.2078	48.7013	37.987	37.3377	26.948	55.8442	49.026	26.8608	45.9547	52.1036	37.8641	40.4531	53.7217	26.8608	36.5696
68	35.0649	54.2208	46.1039	44.1558	75*	43.5065	49.3507	40.2597	38.961	27.9221	58.1169	49.3507	26.8608	50.1618	44.6602	39.1586	38.8349	56.9579	27.5081	37.5404
71	36.6883	54.5455	47.0779	44.4805	77.92208*	45.4545	50	42.5325	40.2597	29.5454	58.7662	52.2727	28.479	52.1036	54.6926	41.1003	40.1294	58.2524	28.1553	39.8058
75	38.3117	57.1429	48.0519	47.4026	80.51948*	47.0779	51.9481	41.5584	41.2338	31.4935	60.3896	53.2467	31.068	54.6926	56.9579	42.3948	40.7767	59.8706	28.8026	40.4531
					*Statistical outlier
